# Supplementary material for: Prediction of cervical stromal invasion using ultrasound radiomics: from conventional ultrasound to intelligent diagnosis
Source: Front Oncol. 2026 May 7;16:1817583. doi: 10.3389/fonc.2026.1817583 (PMC13189963; doi:10.3389/fonc.2026.1817583)
Supplement: Supplementary file 1 [file DataSheet1.xlsx]

## Sheet: reader_12
number	feature			intra-ICC-value	inter-ICC-value
1	original	firstorder	10Percentile	0.992492	0.986813060964901
2	original	firstorder	90Percentile	0.996362657563547	0.997319124540124
3	original	firstorder	Energy	0.997249115896424	0.997746554526537
4	original	firstorder	Entropy	0.977964573164142	0.976682167972339
5	original	firstorder	InterquartileRange	0.981950379748794	0.975859409783605
6	original	firstorder	Kurtosis	0.708050935750817	0.625859434663938
7	original	firstorder	Maximum	0.94328143976166	0.930722880328526
8	original	firstorder	MeanAbsoluteDeviation	0.982086209210588	0.977926966914083
9	original	firstorder	Mean	0.998156258009853	0.996815307831567
10	original	firstorder	Median	0.99839021905244	0.996465955550212
11	original	firstorder	Minimum	0.928074654847284	0.929848249949128
12	original	firstorder	Range	0.93182421400059	0.924847850747168
13	original	firstorder	RobustMeanAbsoluteDeviation	0.98406346994713	0.976241437507303
14	original	firstorder	RootMeanSquared	0.998429370920288	0.997503200204754
15	original	firstorder	Skewness	0.955523593562717	0.932709074828601
16	original	firstorder	TotalEnergy	0.999371869807221	0.99818639261451
17	original	firstorder	Uniformity	0.979925140068081	0.978863480496064
18	original	firstorder	Variance	0.983074587938563	0.97630700076431
19	original	glcm	Autocorrelation	0.933216781148942	0.961676125006458
20	original	glcm	ClusterProminence	0.995213350171436	0.988194639601925
21	original	glcm	ClusterShade	0.99513740857136	0.991340948711613
22	original	glcm	ClusterTendency	0.986021611438821	0.978197471981447
23	original	glcm	Contrast	0.983451836785465	0.986727232797617
24	original	glcm	Correlation	0.980526717445484	0.984325859800081
25	original	glcm	DifferenceAverage	0.992791789830191	0.994373766809904
26	original	glcm	DifferenceEntropy	0.989198699285063	0.99155660684596
27	original	glcm	DifferenceVariance	0.980182589214651	0.983936525652451
28	original	glcm	Id	0.996051698282122	0.996612066154071
29	original	glcm	Idm	0.995542908456949	0.996321511571535
30	original	glcm	Idmn	0.967929910809297	0.97300301155388
31	original	glcm	Idn	0.983017630268014	0.985057293963803
32	original	glcm	Imc1	0.990525090932315	0.990895557810504
33	original	glcm	Imc2	0.978469499357294	0.988202764125365
34	original	glcm	InverseVariance	0.998472910698293	0.997786939162339
35	original	glcm	JointAverage	0.912354434598976	0.956372754105059
36	original	glcm	JointEnergy	0.98789456203341	0.985599115184528
37	original	glcm	JointEntropy	0.982365992828618	0.982422314300116
38	original	glcm	MCC	0.969306254060552	0.980082299991721
39	original	glcm	MaximumProbability	0.988767953051697	0.983768663888085
40	original	glcm	SumAverage	0.91235443460755	0.956372754219787
41	original	glcm	SumEntropy	0.979971270847809	0.979408017621195
42	original	glcm	SumSquares	0.984936248218999	0.977770960896262
43	original	gldm	DependenceEntropy	0.981074090200411	0.981842292715215
44	original	gldm	DependenceNonUniformity	0.995623235894258	0.995450520064596
45	original	gldm	DependenceNonUniformityNormalized	0.985992257316483	0.991376773667994
46	original	gldm	DependenceVariance	0.956529637340512	0.977938826170873
47	original	gldm	GrayLevelNonUniformity	0.997797732816205	0.997857667775698
48	original	gldm	GrayLevelVariance	0.983433230704712	0.976564509899057
49	original	gldm	HighGrayLevelEmphasis	0.932383721365964	0.961785177997669
50	original	gldm	LargeDependenceEmphasis	0.997381697215894	0.997216754396202
51	original	gldm	LargeDependenceHighGrayLevelEmphasis	0.955436029500962	0.963701268248876
52	original	gldm	LargeDependenceLowGrayLevelEmphasis	0.728752425010075	0.967675434305468
53	original	gldm	LowGrayLevelEmphasis	0.679780998918928	0.956202645517887
54	original	gldm	SmallDependenceEmphasis	0.994931977117348	0.992291435825222
55	original	gldm	SmallDependenceHighGrayLevelEmphasis	0.914453469502405	0.973494943590718
56	original	gldm	SmallDependenceLowGrayLevelEmphasis	0.772545746608675	0.963619487857283
57	original	glrlm	GrayLevelNonUniformity	0.997236430541452	0.997384331420953
58	original	glrlm	GrayLevelNonUniformityNormalized	0.978641958818771	0.977914299020315
59	original	glrlm	GrayLevelVariance	0.980374261911302	0.973847990548446
60	original	glrlm	HighGrayLevelRunEmphasis	0.92212514899628	0.958791575981193
61	original	glrlm	LongRunEmphasis	0.998157473646645	0.997950424279216
62	original	glrlm	LongRunHighGrayLevelEmphasis	0.989819741406099	0.981054394048389
63	original	glrlm	LongRunLowGrayLevelEmphasis	0.941788227145154	0.985284929310057
64	original	glrlm	LowGrayLevelRunEmphasis	0.675001136189585	0.942107958902711
65	original	glrlm	RunEntropy	0.993481726851772	0.992420510530382
66	original	glrlm	RunLengthNonUniformity	0.994711055052841	0.995101671261379
67	original	glrlm	RunLengthNonUniformityNormalized	0.996370663352715	0.996602153258468
68	original	glrlm	RunPercentage	0.997199337095853	0.997033503008359
69	original	glrlm	RunVariance	0.998182194012954	0.997768161476596
70	original	glrlm	ShortRunEmphasis	0.996606294423759	0.996995108425368
71	original	glrlm	ShortRunHighGrayLevelEmphasis	0.915443575635486	0.968021579505599
72	original	glrlm	ShortRunLowGrayLevelEmphasis	0.747266802958883	0.955604899606809
73	original	glszm	GrayLevelNonUniformity	0.996045744426975	0.9960426790721
74	original	glszm	GrayLevelNonUniformityNormalized	0.972661257435896	0.948752367413511
75	original	glszm	GrayLevelVariance	0.979238016894625	0.956911812058256
76	original	glszm	HighGrayLevelZoneEmphasis	0.877786043646079	0.942003259932484
77	original	glszm	LargeAreaEmphasis	0.996160819270495	0.997579965296405
78	original	glszm	LargeAreaHighGrayLevelEmphasis	0.996324820139112	0.995802556719663
79	original	glszm	LargeAreaLowGrayLevelEmphasis	0.993703041241931	0.996178033427968
80	original	glszm	LowGrayLevelZoneEmphasis	0.698888160536493	0.89106503731135
81	original	glszm	SizeZoneNonUniformity	0.988423120615979	0.99022122683378
82	original	glszm	SizeZoneNonUniformityNormalized	0.974469748743638	0.973126062022952
83	original	glszm	SmallAreaEmphasis	0.968477899540205	0.965071704314687
84	original	glszm	SmallAreaHighGrayLevelEmphasis	0.869512256461757	0.947365091496599
85	original	glszm	SmallAreaLowGrayLevelEmphasis	0.652423185289864	0.881689617549369
86	original	glszm	ZoneEntropy	0.990910951053053	0.991348452219301
87	original	glszm	ZonePercentage	0.990841006474477	0.989750079736815
88	original	glszm	ZoneVariance	0.996145299508029	0.997546946357215
89	original	ngtdm	Busyness	0.97983045405435	0.977764837863973
90	original	ngtdm	Coarseness	0.998485032806612	0.982550826812336
91	original	ngtdm	Complexity	0.913501710678116	0.92025847224203
92	original	ngtdm	Contrast	0.940929112339563	0.958598767891605
93	original	ngtdm	Strength	0.991973231340358	0.989837120016821
94	wavelet-LLH	firstorder	10Percentile	0.99001018725984	0.983964770248929
95	wavelet-LLH	firstorder	90Percentile	0.99691921917443	0.99697089578169
96	wavelet-LLH	firstorder	Energy	0.997248362705563	0.99773312450074
97	wavelet-LLH	firstorder	Entropy	0.963062769659494	0.954213176850966
98	wavelet-LLH	firstorder	InterquartileRange	0.993809975236925	0.992384083627539
99	wavelet-LLH	firstorder	Kurtosis	0.890724392892245	0.878906336302374
100	wavelet-LLH	firstorder	Maximum	0.928544500244208	0.924013966979249
101	wavelet-LLH	firstorder	MeanAbsoluteDeviation	0.996968814297584	0.997784336530839
102	wavelet-LLH	firstorder	Mean	0.998050616774045	0.997121692113418
103	wavelet-LLH	firstorder	Median	0.996765595440754	0.994641324235403
104	wavelet-LLH	firstorder	Minimum	0.991044478299667	0.993281803006102
105	wavelet-LLH	firstorder	Range	0.955126875706261	0.951695183943796
106	wavelet-LLH	firstorder	RobustMeanAbsoluteDeviation	0.996122116284121	0.99652627922988
107	wavelet-LLH	firstorder	RootMeanSquared	0.998342482295911	0.99760002634011
108	wavelet-LLH	firstorder	Skewness	0.979408099895758	0.966855751969049
109	wavelet-LLH	firstorder	TotalEnergy	0.999370121923187	0.998367265474945
110	wavelet-LLH	firstorder	Uniformity	0.962892873390961	0.954746166035439
111	wavelet-LLH	firstorder	Variance	0.997329867356446	0.998021476219387
112	wavelet-LLH	glcm	Autocorrelation	0.959849714508803	0.958044970355242
113	wavelet-LLH	glcm	ClusterProminence	0.929932117159386	0.94962857147972
114	wavelet-LLH	glcm	ClusterShade	0.948518153014042	0.954998489725043
115	wavelet-LLH	glcm	ClusterTendency	0.956321377438009	0.957145104647124
116	wavelet-LLH	glcm	Contrast	0.961443208064512	0.958334741658797
117	wavelet-LLH	glcm	Correlation	0.773144590989064	0.915996880809084
118	wavelet-LLH	glcm	DifferenceAverage	0.961443208064512	0.958334741658797
119	wavelet-LLH	glcm	DifferenceEntropy	0.960763721100316	0.957434595744287
120	wavelet-LLH	glcm	DifferenceVariance	0.961276135797746	0.958141422979567
121	wavelet-LLH	glcm	Id	0.961443188499523	0.958334193340714
122	wavelet-LLH	glcm	Idm	0.961443188499523	0.958334193340714
123	wavelet-LLH	glcm	Idmn	0.961443194913471	0.958334753492345
124	wavelet-LLH	glcm	Idn	0.961443192402929	0.95833473374048
125	wavelet-LLH	glcm	Imc1	0.436329046960364	0.972921434225599
126	wavelet-LLH	glcm	Imc2	0.774098969859545	0.925563279410366
127	wavelet-LLH	glcm	InverseVariance	0.961443208064512	0.958334741658797
128	wavelet-LLH	glcm	JointAverage	0.959261722812223	0.957925146296692
129	wavelet-LLH	glcm	JointEnergy	0.960265694244249	0.958012180290068
130	wavelet-LLH	glcm	JointEntropy	0.959094676660034	0.957247067277577
131	wavelet-LLH	glcm	MCC	0.555184302729631	0.908584787948022
132	wavelet-LLH	glcm	MaximumProbability	0.96040999743873	0.958153134517972
133	wavelet-LLH	glcm	SumAverage	0.95926173247302	0.95792514541567
134	wavelet-LLH	glcm	SumEntropy	0.958654986412653	0.957062488767099
135	wavelet-LLH	glcm	SumSquares	0.959162873487875	0.957835931854665
136	wavelet-LLH	gldm	DependenceEntropy	0.987085182582576	0.965840294506489
137	wavelet-LLH	gldm	DependenceNonUniformity	0.995129901849948	0.99501538411171
138	wavelet-LLH	gldm	DependenceNonUniformityNormalized	0.985406987946665	0.964744077322188
139	wavelet-LLH	gldm	DependenceVariance	0.973483727945745	0.964753785979696
140	wavelet-LLH	gldm	GrayLevelNonUniformity	0.995220911929723	0.995070005732235
141	wavelet-LLH	gldm	GrayLevelVariance	0.962892870984041	0.954746178209948
142	wavelet-LLH	gldm	HighGrayLevelEmphasis	0.96291293001278	0.954834363454154
143	wavelet-LLH	gldm	LargeDependenceEmphasis	0.977975043268728	0.959238269149626
144	wavelet-LLH	gldm	LargeDependenceHighGrayLevelEmphasis	0.97793052421912	0.959219460826339
145	wavelet-LLH	gldm	LargeDependenceLowGrayLevelEmphasis	0.978149365967525	0.959312026844068
146	wavelet-LLH	gldm	LowGrayLevelEmphasis	0.962912946919326	0.954834127451143
147	wavelet-LLH	gldm	SmallDependenceEmphasis	0.957843755916928	0.951796637895367
148	wavelet-LLH	gldm	SmallDependenceHighGrayLevelEmphasis	0.961767351364705	0.94920360786048
149	wavelet-LLH	gldm	SmallDependenceLowGrayLevelEmphasis	0.961370140025246	0.953431277676237
150	wavelet-LLH	glrlm	GrayLevelNonUniformity	0.996183660111709	0.995214185796946
151	wavelet-LLH	glrlm	GrayLevelNonUniformityNormalized	0.991394552389979	0.98091528472335
152	wavelet-LLH	glrlm	GrayLevelVariance	0.991394557429434	0.980915284925313
153	wavelet-LLH	glrlm	HighGrayLevelRunEmphasis	0.989605388624256	0.982842504843981
154	wavelet-LLH	glrlm	LongRunEmphasis	0.994803984999566	0.991430689601775
155	wavelet-LLH	glrlm	LongRunHighGrayLevelEmphasis	0.994803756152029	0.991430409448502
156	wavelet-LLH	glrlm	LongRunLowGrayLevelEmphasis	0.994804752938004	0.991431448071248
157	wavelet-LLH	glrlm	LowGrayLevelRunEmphasis	0.989605396975858	0.982842504807768
158	wavelet-LLH	glrlm	RunEntropy	0.990685555949989	0.99049705250075
159	wavelet-LLH	glrlm	RunLengthNonUniformity	0.995401507759428	0.993258091386237
160	wavelet-LLH	glrlm	RunLengthNonUniformityNormalized	0.972080288208836	0.959163556340927
161	wavelet-LLH	glrlm	RunPercentage	0.976492912885267	0.958604852599505
162	wavelet-LLH	glrlm	RunVariance	0.995279574297897	0.994103194290052
163	wavelet-LLH	glrlm	ShortRunEmphasis	0.982657535122619	0.975641725103075
164	wavelet-LLH	glrlm	ShortRunHighGrayLevelEmphasis	0.735199134190395	0.724706583764824
165	wavelet-LLH	glrlm	ShortRunLowGrayLevelEmphasis	0.990213541624522	0.983349758738641
166	wavelet-LLH	glszm	GrayLevelNonUniformity	0.994549632186626	0.992940455596457
167	wavelet-LLH	glszm	GrayLevelNonUniformityNormalized	0.969760080428599	0.962486871740532
168	wavelet-LLH	glszm	GrayLevelVariance	0.969760080816312	0.962486871120938
169	wavelet-LLH	glszm	HighGrayLevelZoneEmphasis	0.972707842884582	0.964561066284875
170	wavelet-LLH	glszm	LargeAreaEmphasis	0.994056278414446	0.994217650811602
171	wavelet-LLH	glszm	LargeAreaHighGrayLevelEmphasis	0.994056231556049	0.994217650624851
172	wavelet-LLH	glszm	LargeAreaLowGrayLevelEmphasis	0.994056230205919	0.994217651597619
173	wavelet-LLH	glszm	LowGrayLevelZoneEmphasis	0.972708105112176	0.964561065521298
174	wavelet-LLH	glszm	SizeZoneNonUniformity	0.994469226564665	0.992818153883551
175	wavelet-LLH	glszm	SizeZoneNonUniformityNormalized	0.762683759452695	0.927261180812701
176	wavelet-LLH	glszm	SmallAreaEmphasis	0.829181629624473	0.949958321202949
177	wavelet-LLH	glszm	SmallAreaHighGrayLevelEmphasis	0.751594634170914	0.882373220180829
178	wavelet-LLH	glszm	SmallAreaLowGrayLevelEmphasis	0.812336700119857	0.938168135533272
179	wavelet-LLH	glszm	ZoneEntropy	0.619486624538813	0.85071341546075
180	wavelet-LLH	glszm	ZonePercentage	0.964759279210942	0.954135676273514
181	wavelet-LLH	glszm	ZoneVariance	0.994073197348872	0.994246366102226
182	wavelet-LLH	ngtdm	Busyness	0.994650647616153	0.993369195538653
183	wavelet-LLH	ngtdm	Coarseness	0.991957100621492	0.991831831276728
184	wavelet-LLH	ngtdm	Complexity	0.953551639078907	0.948702124158263
185	wavelet-LLH	ngtdm	Contrast	0.963401200860485	0.958712566584634
186	wavelet-LLH	ngtdm	Strength	0.995057682809681	0.991076716244976
187	wavelet-LHL	firstorder	10Percentile	0.99472744910858	0.994164715206987
188	wavelet-LHL	firstorder	90Percentile	0.99705066672456	0.996006102482746
189	wavelet-LHL	firstorder	Energy	0.993828252752624	0.992769931935564
190	wavelet-LHL	firstorder	Entropy	0.996542159832551	0.996895297623934
191	wavelet-LHL	firstorder	InterquartileRange	0.996133659208277	0.996166430648668
192	wavelet-LHL	firstorder	Kurtosis	0.96531994628262	0.920893450692901
193	wavelet-LHL	firstorder	Maximum	0.950175012394765	0.977309729503509
194	wavelet-LHL	firstorder	MeanAbsoluteDeviation	0.996303094948118	0.996653746025021
195	wavelet-LHL	firstorder	Mean	0.697247137067768	0.738108532170723
196	wavelet-LHL	firstorder	Median	0.790525783775064	0.917239387700523
197	wavelet-LHL	firstorder	Minimum	0.966266023179014	0.974461217855342
198	wavelet-LHL	firstorder	Range	0.960939668089812	0.976265751070223
199	wavelet-LHL	firstorder	RobustMeanAbsoluteDeviation	0.996888756251045	0.996532746908417
200	wavelet-LHL	firstorder	RootMeanSquared	0.994126780722886	0.994982678697245
201	wavelet-LHL	firstorder	Skewness	0.986764008218902	0.95111035164759
202	wavelet-LHL	firstorder	TotalEnergy	0.995693334116728	0.993473765849955
203	wavelet-LHL	firstorder	Uniformity	0.997706677016889	0.997618426851729
204	wavelet-LHL	firstorder	Variance	0.993073632410282	0.993433684277661
205	wavelet-LHL	glcm	Autocorrelation	0.97099763577804	0.984693841791423
206	wavelet-LHL	glcm	ClusterProminence	0.99102092103494	0.98036094734017
207	wavelet-LHL	glcm	ClusterShade	0.971176523491105	0.930333112262099
208	wavelet-LHL	glcm	ClusterTendency	0.992354564015124	0.991444434874245
209	wavelet-LHL	glcm	Contrast	0.992338603236271	0.994144040761203
210	wavelet-LHL	glcm	Correlation	0.994076861987794	0.988806442732388
211	wavelet-LHL	glcm	DifferenceAverage	0.996525512380963	0.997633147064183
212	wavelet-LHL	glcm	DifferenceEntropy	0.996740882033157	0.998003355556186
213	wavelet-LHL	glcm	DifferenceVariance	0.990767654319891	0.990066196709857
214	wavelet-LHL	glcm	Id	0.998281921354759	0.998415332326022
215	wavelet-LHL	glcm	Idm	0.998164727345429	0.99837924999956
216	wavelet-LHL	glcm	Idmn	0.950558516776772	0.984869973225772
217	wavelet-LHL	glcm	Idn	0.956914124611895	0.983985078976978
218	wavelet-LHL	glcm	Imc1	0.988061778368009	0.980819473091634
219	wavelet-LHL	glcm	Imc2	0.990554123663587	0.987716440319765
220	wavelet-LHL	glcm	InverseVariance	0.993229622815135	0.998273462409262
221	wavelet-LHL	glcm	JointAverage	0.965758690284404	0.982664563636334
222	wavelet-LHL	glcm	JointEnergy	0.998279365471177	0.998137131149898
223	wavelet-LHL	glcm	JointEntropy	0.996775859852078	0.997217569844398
224	wavelet-LHL	glcm	MCC	0.818137194951188	0.862374326549527
225	wavelet-LHL	glcm	MaximumProbability	0.997994909575113	0.997659503366539
226	wavelet-LHL	glcm	SumAverage	0.965758690756119	0.982664563635213
227	wavelet-LHL	glcm	SumEntropy	0.995457039830363	0.995120462573865
228	wavelet-LHL	glcm	SumSquares	0.992635674794519	0.99338652971113
229	wavelet-LHL	gldm	DependenceEntropy	0.995179422093554	0.993308260990293
230	wavelet-LHL	gldm	DependenceNonUniformity	0.995642180158874	0.995472337991014
231	wavelet-LHL	gldm	DependenceNonUniformityNormalized	0.989010724789581	0.983436236369984
232	wavelet-LHL	gldm	DependenceVariance	0.992465165905332	0.988177661811506
233	wavelet-LHL	gldm	GrayLevelNonUniformity	0.995334074564753	0.995054642048784
234	wavelet-LHL	gldm	GrayLevelVariance	0.992743933254641	0.993508120394577
235	wavelet-LHL	gldm	HighGrayLevelEmphasis	0.970983303087678	0.984691436144569
236	wavelet-LHL	gldm	LargeDependenceEmphasis	0.999059597036141	0.998686690951115
237	wavelet-LHL	gldm	LargeDependenceHighGrayLevelEmphasis	0.973105432796973	0.978059273561097
238	wavelet-LHL	gldm	LargeDependenceLowGrayLevelEmphasis	0.989027622789636	0.993286934434905
239	wavelet-LHL	gldm	LowGrayLevelEmphasis	0.973079257219221	0.990831015023596
240	wavelet-LHL	gldm	SmallDependenceEmphasis	0.995770144788285	0.994697444970607
241	wavelet-LHL	gldm	SmallDependenceHighGrayLevelEmphasis	0.971667005707265	0.993594535909038
242	wavelet-LHL	gldm	SmallDependenceLowGrayLevelEmphasis	0.958168343132937	0.98730888850362
243	wavelet-LHL	glrlm	GrayLevelNonUniformity	0.995447851658276	0.9953312770299
244	wavelet-LHL	glrlm	GrayLevelNonUniformityNormalized	0.997366652677874	0.99743287012703
245	wavelet-LHL	glrlm	GrayLevelVariance	0.992280604625426	0.993429900154289
246	wavelet-LHL	glrlm	HighGrayLevelRunEmphasis	0.971104433393262	0.984854804949952
247	wavelet-LHL	glrlm	LongRunEmphasis	0.999385463643484	0.998924633319514
248	wavelet-LHL	glrlm	LongRunHighGrayLevelEmphasis	0.966511049903215	0.982900578863477
249	wavelet-LHL	glrlm	LongRunLowGrayLevelEmphasis	0.995795985203258	0.996532219310596
250	wavelet-LHL	glrlm	LowGrayLevelRunEmphasis	0.971670700256234	0.990529858113085
251	wavelet-LHL	glrlm	RunEntropy	0.993479017641235	0.989955656764216
252	wavelet-LHL	glrlm	RunLengthNonUniformity	0.996016234950337	0.995832723357732
253	wavelet-LHL	glrlm	RunLengthNonUniformityNormalized	0.998269649333111	0.998017430697203
254	wavelet-LHL	glrlm	RunPercentage	0.998762471849208	0.998355308153337
255	wavelet-LHL	glrlm	RunVariance	0.999189375700589	0.998353211661912
256	wavelet-LHL	glrlm	ShortRunEmphasis	0.998764124444145	0.998565529392381
257	wavelet-LHL	glrlm	ShortRunHighGrayLevelEmphasis	0.971893521269605	0.990027554908853
258	wavelet-LHL	glrlm	ShortRunLowGrayLevelEmphasis	0.959420729873455	0.989821749436715
259	wavelet-LHL	glszm	GrayLevelNonUniformity	0.996801630421722	0.996443042496866
260	wavelet-LHL	glszm	GrayLevelNonUniformityNormalized	0.983052846722688	0.940271544989698
261	wavelet-LHL	glszm	GrayLevelVariance	0.992162175868417	0.985829168946355
262	wavelet-LHL	glszm	HighGrayLevelZoneEmphasis	0.97261777893858	0.98640593696489
263	wavelet-LHL	glszm	LargeAreaEmphasis	0.998725036088693	0.991125157529065
264	wavelet-LHL	glszm	LargeAreaHighGrayLevelEmphasis	0.997754165159486	0.983450819567439
265	wavelet-LHL	glszm	LargeAreaLowGrayLevelEmphasis	0.998689139144708	0.984132715974789
266	wavelet-LHL	glszm	LowGrayLevelZoneEmphasis	0.974697451944366	0.988669381386403
267	wavelet-LHL	glszm	SizeZoneNonUniformity	0.99394465923741	0.993672364836386
268	wavelet-LHL	glszm	SizeZoneNonUniformityNormalized	0.984214602810179	0.976721320922899
269	wavelet-LHL	glszm	SmallAreaEmphasis	0.978549090311479	0.981950564769157
270	wavelet-LHL	glszm	SmallAreaHighGrayLevelEmphasis	0.971341820042858	0.988258483385416
271	wavelet-LHL	glszm	SmallAreaLowGrayLevelEmphasis	0.962302772408278	0.979815514027852
272	wavelet-LHL	glszm	ZoneEntropy	0.985869136478065	0.981959941143326
273	wavelet-LHL	glszm	ZonePercentage	0.995959060617341	0.995971124163701
274	wavelet-LHL	glszm	ZoneVariance	0.99872940002938	0.990986248612803
275	wavelet-LHL	ngtdm	Busyness	0.996395165499489	0.994087532480318
276	wavelet-LHL	ngtdm	Coarseness	0.996438484161149	0.983460661980062
277	wavelet-LHL	ngtdm	Complexity	0.98185480163521	0.982392646477107
278	wavelet-LHL	ngtdm	Contrast	0.973469390257793	0.988465273677203
279	wavelet-LHL	ngtdm	Strength	0.897175701566934	0.950127792370336
280	wavelet-LHH	firstorder	10Percentile	0.993619197258439	0.992102685345182
281	wavelet-LHH	firstorder	90Percentile	0.995781129786456	0.995676560013837
282	wavelet-LHH	firstorder	Energy	0.994019407747302	0.992564860834844
283	wavelet-LHH	firstorder	Entropy	0.924429728780395	0.920620194406558
284	wavelet-LHH	firstorder	InterquartileRange	0.99710177208869	0.9946783810654
285	wavelet-LHH	firstorder	Kurtosis	0.919916097630919	0.932529925002099
286	wavelet-LHH	firstorder	Maximum	0.972736089013161	0.986764077799358
287	wavelet-LHH	firstorder	MeanAbsoluteDeviation	0.996267627474949	0.996543902780383
288	wavelet-LHH	firstorder	Mean	0.703036523276953	0.755505327406874
289	wavelet-LHH	firstorder	Median	0.791550203187311	0.895125984349601
290	wavelet-LHH	firstorder	Minimum	0.949100821792157	0.911223779141113
291	wavelet-LHH	firstorder	Range	0.966581253744823	0.966954719726041
292	wavelet-LHH	firstorder	RobustMeanAbsoluteDeviation	0.996093542770761	0.996030074318845
293	wavelet-LHH	firstorder	RootMeanSquared	0.992878948302609	0.994767403376584
294	wavelet-LHH	firstorder	Skewness	0.939460722486505	0.934570307032267
295	wavelet-LHH	firstorder	TotalEnergy	0.995985250960588	0.993180854025937
296	wavelet-LHH	firstorder	Uniformity	0.924308272834598	0.920704032453842
297	wavelet-LHH	firstorder	Variance	0.9923089621872	0.993454844713317
298	wavelet-LHH	glcm	Autocorrelation	0.939553111169311	0.949708528951754
299	wavelet-LHH	glcm	ClusterProminence	0.998020187375115	0.997616096030638
300	wavelet-LHH	glcm	ClusterShade	0.948240024325752	0.945211137472163
301	wavelet-LHH	glcm	ClusterTendency	0.998014140755561	0.99747462281287
302	wavelet-LHH	glcm	Contrast	0.998077651543495	0.99763695722048
303	wavelet-LHH	glcm	Correlation	0.998057901306206	0.997608379860933
304	wavelet-LHH	glcm	DifferenceAverage	0.998077651543495	0.99763695722048
305	wavelet-LHH	glcm	DifferenceEntropy	0.993056147542667	0.991619369970131
306	wavelet-LHH	glcm	DifferenceVariance	0.992360344058827	0.991534437970466
307	wavelet-LHH	glcm	Id	0.998077651865657	0.997636957499369
308	wavelet-LHH	glcm	Idm	0.998077651865657	0.997636957499369
309	wavelet-LHH	glcm	Idmn	0.998077646939792	0.997636958477061
310	wavelet-LHH	glcm	Idn	0.99807768640777	0.997636957070012
311	wavelet-LHH	glcm	Imc1	0.992945198060776	0.99177729004616
312	wavelet-LHH	glcm	Imc2	0.99098162296076	0.992188176443811
313	wavelet-LHH	glcm	InverseVariance	0.998077651543495	0.99763695722048
314	wavelet-LHH	glcm	JointAverage	0.935049874834262	0.952531284153475
315	wavelet-LHH	glcm	JointEnergy	0.990419374053137	0.989977467849072
316	wavelet-LHH	glcm	JointEntropy	0.991333750257361	0.990665889801843
317	wavelet-LHH	glcm	MCC	0.990288142564604	0.991721185377462
318	wavelet-LHH	glcm	MaximumProbability	0.978957141008863	0.978012798404519
319	wavelet-LHH	glcm	SumAverage	0.93505	0.952531283333172
320	wavelet-LHH	glcm	SumEntropy	0.994663384364225	0.994884202583966
321	wavelet-LHH	glcm	SumSquares	0.953629564647596	0.911154134512032
322	wavelet-LHH	gldm	DependenceEntropy	0.957830543538319	0.963136081778664
323	wavelet-LHH	gldm	DependenceNonUniformity	0.995798210466253	0.995664094104325
324	wavelet-LHH	gldm	DependenceNonUniformityNormalized	0.987168053463686	0.986125631391017
325	wavelet-LHH	gldm	DependenceVariance	0.965871518479498	0.973624639987234
326	wavelet-LHH	gldm	GrayLevelNonUniformity	0.995234647768758	0.995076469111394
327	wavelet-LHH	gldm	GrayLevelVariance	0.924308237583144	0.920704021080092
328	wavelet-LHH	gldm	HighGrayLevelEmphasis	0.916453198875013	0.942166136841725
329	wavelet-LHH	gldm	LargeDependenceEmphasis	0.998002185502834	0.996746069770252
330	wavelet-LHH	gldm	LargeDependenceHighGrayLevelEmphasis	0.996041093479706	0.992854292358352
331	wavelet-LHH	gldm	LargeDependenceLowGrayLevelEmphasis	0.994938708669797	0.995422015528903
332	wavelet-LHH	gldm	LowGrayLevelEmphasis	0.916453194999741	0.942166135938894
333	wavelet-LHH	gldm	SmallDependenceEmphasis	0.980600314402907	0.978739152494014
334	wavelet-LHH	gldm	SmallDependenceHighGrayLevelEmphasis	0.984409497319207	0.971160148100262
335	wavelet-LHH	gldm	SmallDependenceLowGrayLevelEmphasis	0.972366607874336	0.978618128818047
336	wavelet-LHH	glrlm	GrayLevelNonUniformity	0.995437001520949	0.995254724465125
337	wavelet-LHH	glrlm	GrayLevelNonUniformityNormalized	0.486059248472158	0.205898018065589
338	wavelet-LHH	glrlm	GrayLevelVariance	0.486058337316881	0.205898756261599
339	wavelet-LHH	glrlm	HighGrayLevelRunEmphasis	0.631748906677414	0.38940520062774
340	wavelet-LHH	glrlm	LongRunEmphasis	0.998159433535278	0.993501449298356
341	wavelet-LHH	glrlm	LongRunHighGrayLevelEmphasis	0.998315569111513	0.993334548319853
342	wavelet-LHH	glrlm	LongRunLowGrayLevelEmphasis	0.997600471501213	0.992911465084788
343	wavelet-LHH	glrlm	LowGrayLevelRunEmphasis	0.631748915659187	0.389405211975904
344	wavelet-LHH	glrlm	RunEntropy	0.997546370830508	0.995232692502277
345	wavelet-LHH	glrlm	RunLengthNonUniformity	0.995900384660157	0.995570203146419
346	wavelet-LHH	glrlm	RunLengthNonUniformityNormalized	0.995142610107198	0.994536354379767
347	wavelet-LHH	glrlm	RunPercentage	0.997271431674339	0.996145863350845
348	wavelet-LHH	glrlm	RunVariance	0.997771906376117	0.993770227012222
349	wavelet-LHH	glrlm	ShortRunEmphasis	0.996680854020866	0.99609579513373
350	wavelet-LHH	glrlm	ShortRunHighGrayLevelEmphasis	0.996332210885589	0.992039677762809
351	wavelet-LHH	glrlm	ShortRunLowGrayLevelEmphasis	0.992810363159048	0.99333608640918
352	wavelet-LHH	glszm	GrayLevelNonUniformity	0.99047945512671	0.991820569224136
353	wavelet-LHH	glszm	GrayLevelNonUniformityNormalized	0.59841724502592	0.148814165859052
354	wavelet-LHH	glszm	GrayLevelVariance	0.598417249877186	0.148814167400766
355	wavelet-LHH	glszm	HighGrayLevelZoneEmphasis	0.76367664701507	0.671724721352508
356	wavelet-LHH	glszm	LargeAreaEmphasis	0.983021255134451	0.977611038323484
357	wavelet-LHH	glszm	LargeAreaHighGrayLevelEmphasis	0.97421415630928	0.968135103465959
358	wavelet-LHH	glszm	LargeAreaLowGrayLevelEmphasis	0.987296084354841	0.983480892401897
359	wavelet-LHH	glszm	LowGrayLevelZoneEmphasis	0.763676646928044	0.6717247216767
360	wavelet-LHH	glszm	SizeZoneNonUniformity	0.979926727860045	0.978124387313704
361	wavelet-LHH	glszm	SizeZoneNonUniformityNormalized	0.730249814112091	0.748568128694914
362	wavelet-LHH	glszm	SmallAreaEmphasis	0.809322439347002	0.791845320554785
363	wavelet-LHH	glszm	SmallAreaHighGrayLevelEmphasis	0.682862477204436	0.667301832652097
364	wavelet-LHH	glszm	SmallAreaLowGrayLevelEmphasis	0.758748622506117	0.752216418411585
365	wavelet-LHH	glszm	ZoneEntropy	0.903556295762844	0.926356644370573
366	wavelet-LHH	glszm	ZonePercentage	0.949711253731711	0.937202606421603
367	wavelet-LHH	glszm	ZoneVariance	0.983047615141994	0.977581686600267
368	wavelet-LHH	ngtdm	Busyness	0.996286932938763	0.995727503328185
369	wavelet-LHH	ngtdm	Coarseness	0.99665342445655	0.984243407674026
370	wavelet-LHH	ngtdm	Complexity	0.997341147143406	0.997856745140989
371	wavelet-LHH	ngtdm	Contrast	0.997301766626375	0.997832352652361
372	wavelet-LHH	ngtdm	Strength	0.996648278478196	0.984228850507775
373	wavelet-HLL	firstorder	10Percentile	0.999106419431089	0.996876890837953
374	wavelet-HLL	firstorder	90Percentile	0.998404170879431	0.996026102859095
375	wavelet-HLL	firstorder	Energy	0.987042889353541	0.98706274362076
376	wavelet-HLL	firstorder	Entropy	0.994280788143013	0.992266123188232
377	wavelet-HLL	firstorder	InterquartileRange	0.998965565485394	0.998021007848557
378	wavelet-HLL	firstorder	Kurtosis	0.951220758623816	0.903502169478479
379	wavelet-HLL	firstorder	Maximum	0.96606851189567	0.958053397386942
380	wavelet-HLL	firstorder	MeanAbsoluteDeviation	0.996554813897624	0.99405861735195
381	wavelet-HLL	firstorder	Mean	0.884349825362645	0.881436293555619
382	wavelet-HLL	firstorder	Median	0.964590975707649	0.946836184761609
383	wavelet-HLL	firstorder	Minimum	0.943990749098238	0.954995854391353
384	wavelet-HLL	firstorder	Range	0.958941818335144	0.96000262217376
385	wavelet-HLL	firstorder	RobustMeanAbsoluteDeviation	0.999036518562191	0.997998475484695
386	wavelet-HLL	firstorder	RootMeanSquared	0.981245882897756	0.986144003238224
387	wavelet-HLL	firstorder	Skewness	0.964664225493287	0.979804717704031
388	wavelet-HLL	firstorder	TotalEnergy	0.993558190713487	0.992821293803834
389	wavelet-HLL	firstorder	Uniformity	0.99680746491675	0.993200284213404
390	wavelet-HLL	firstorder	Variance	0.986891138930216	0.985382421947186
391	wavelet-HLL	glcm	Autocorrelation	0.935419822362925	0.949644701929352
392	wavelet-HLL	glcm	ClusterProminence	0.978616886048092	0.976295355046331
393	wavelet-HLL	glcm	ClusterShade	0.957977715852432	0.967379791388992
394	wavelet-HLL	glcm	ClusterTendency	0.989576302967001	0.985471627347012
395	wavelet-HLL	glcm	Contrast	0.990240167253284	0.985662874563746
396	wavelet-HLL	glcm	Correlation	0.983393365017856	0.990128728333488
397	wavelet-HLL	glcm	DifferenceAverage	0.994747951417725	0.990173538245037
398	wavelet-HLL	glcm	DifferenceEntropy	0.995373505423337	0.992741072212407
399	wavelet-HLL	glcm	DifferenceVariance	0.988400224589176	0.985130306235145
400	wavelet-HLL	glcm	Id	0.993520885073517	0.991984310068737
401	wavelet-HLL	glcm	Idm	0.994408233280326	0.992095297530774
402	wavelet-HLL	glcm	Idmn	0.945561702085909	0.937084391467765
403	wavelet-HLL	glcm	Idn	0.937151234481333	0.954561864253409
404	wavelet-HLL	glcm	Imc1	0.963243894861752	0.98140882503562
405	wavelet-HLL	glcm	Imc2	0.974762539989851	0.984599951288978
406	wavelet-HLL	glcm	InverseVariance	0.982585460843369	0.990905312035208
407	wavelet-HLL	glcm	JointAverage	0.933750503134363	0.946720234367581
408	wavelet-HLL	glcm	JointEnergy	0.997247513136946	0.992954302004458
409	wavelet-HLL	glcm	JointEntropy	0.996328886111565	0.991978730887193
410	wavelet-HLL	glcm	MCC	0.850068114018608	0.930330375667244
411	wavelet-HLL	glcm	MaximumProbability	0.994820020896129	0.990109185491426
412	wavelet-HLL	glcm	SumAverage	0.9337505031215	0.946720234394043
413	wavelet-HLL	glcm	SumEntropy	0.99489179757179	0.99115052423388
414	wavelet-HLL	glcm	SumSquares	0.990150871437518	0.985652268268154
415	wavelet-HLL	gldm	DependenceEntropy	0.992550685303023	0.989200070216027
416	wavelet-HLL	gldm	DependenceNonUniformity	0.9950130872113	0.99483221626834
417	wavelet-HLL	gldm	DependenceNonUniformityNormalized	0.984464347528511	0.983347368038093
418	wavelet-HLL	gldm	DependenceVariance	0.987920495911976	0.986488490543358
419	wavelet-HLL	gldm	GrayLevelNonUniformity	0.995303329206826	0.995174798243125
420	wavelet-HLL	gldm	GrayLevelVariance	0.986682875793746	0.985369917900531
421	wavelet-HLL	gldm	HighGrayLevelEmphasis	0.93563760265108	0.949830695873536
422	wavelet-HLL	gldm	LargeDependenceEmphasis	0.994151055494917	0.989873228143133
423	wavelet-HLL	gldm	LargeDependenceHighGrayLevelEmphasis	0.931932977476626	0.943011099299305
424	wavelet-HLL	gldm	LargeDependenceLowGrayLevelEmphasis	0.989064626457375	0.964149518422509
425	wavelet-HLL	gldm	LowGrayLevelEmphasis	0.988892831180066	0.953959125529178
426	wavelet-HLL	gldm	SmallDependenceEmphasis	0.995166353819007	0.989013552379522
427	wavelet-HLL	gldm	SmallDependenceHighGrayLevelEmphasis	0.949333562595407	0.967112586717728
428	wavelet-HLL	gldm	SmallDependenceLowGrayLevelEmphasis	0.984281992304455	0.930871357897988
429	wavelet-HLL	glrlm	GrayLevelNonUniformity	0.995302179078085	0.995289413889728
430	wavelet-HLL	glrlm	GrayLevelNonUniformityNormalized	0.995274206596449	0.993523360289957
431	wavelet-HLL	glrlm	GrayLevelVariance	0.984307553168845	0.985829363805912
432	wavelet-HLL	glrlm	HighGrayLevelRunEmphasis	0.935963523155509	0.950040662244678
433	wavelet-HLL	glrlm	LongRunEmphasis	0.997055377954327	0.99148705426696
434	wavelet-HLL	glrlm	LongRunHighGrayLevelEmphasis	0.929292167664041	0.929323407026691
435	wavelet-HLL	glrlm	LongRunLowGrayLevelEmphasis	0.989149000547932	0.975264699182829
436	wavelet-HLL	glrlm	LowGrayLevelRunEmphasis	0.988455325209506	0.952670103758724
437	wavelet-HLL	glrlm	RunEntropy	0.984599107149052	0.98382394888762
438	wavelet-HLL	glrlm	RunLengthNonUniformity	0.99516379414395	0.995294800532394
439	wavelet-HLL	glrlm	RunLengthNonUniformityNormalized	0.993439233309234	0.98945373192924
440	wavelet-HLL	glrlm	RunPercentage	0.995374409910197	0.989758241070153
441	wavelet-HLL	glrlm	RunVariance	0.996572911694531	0.989014238283201
442	wavelet-HLL	glrlm	ShortRunEmphasis	0.994737482537003	0.991193324212443
443	wavelet-HLL	glrlm	ShortRunHighGrayLevelEmphasis	0.939329213558752	0.960168235937586
444	wavelet-HLL	glrlm	ShortRunLowGrayLevelEmphasis	0.987348541372614	0.93658488067837
445	wavelet-HLL	glszm	GrayLevelNonUniformity	0.997258707803673	0.997923844709634
446	wavelet-HLL	glszm	GrayLevelNonUniformityNormalized	0.980727035108937	0.987898624788369
447	wavelet-HLL	glszm	GrayLevelVariance	0.9743812621172	0.975167853261821
448	wavelet-HLL	glszm	HighGrayLevelZoneEmphasis	0.941688272260769	0.953997827763825
449	wavelet-HLL	glszm	LargeAreaEmphasis	0.989979867574565	0.988065426467067
450	wavelet-HLL	glszm	LargeAreaHighGrayLevelEmphasis	0.985916627194965	0.995539413100124
451	wavelet-HLL	glszm	LargeAreaLowGrayLevelEmphasis	0.993309665628796	0.995269911029805
452	wavelet-HLL	glszm	LowGrayLevelZoneEmphasis	0.977194062074334	0.949698301083262
453	wavelet-HLL	glszm	SizeZoneNonUniformity	0.992243267631852	0.99419347007783
454	wavelet-HLL	glszm	SizeZoneNonUniformityNormalized	0.963188677861038	0.984845960558096
455	wavelet-HLL	glszm	SmallAreaEmphasis	0.936933361539898	0.970086940301006
456	wavelet-HLL	glszm	SmallAreaHighGrayLevelEmphasis	0.955526526423658	0.969249576586094
457	wavelet-HLL	glszm	SmallAreaLowGrayLevelEmphasis	0.905720666895782	0.948277545284941
458	wavelet-HLL	glszm	ZoneEntropy	0.916482573970491	0.96392324019305
459	wavelet-HLL	glszm	ZonePercentage	0.995185669114892	0.988601517764206
460	wavelet-HLL	glszm	ZoneVariance	0.989963589508686	0.988055190936146
461	wavelet-HLL	ngtdm	Busyness	0.998976609432091	0.999263044300985
462	wavelet-HLL	ngtdm	Coarseness	0.993087973887439	0.986799051988415
463	wavelet-HLL	ngtdm	Complexity	0.979923335258122	0.97849898475215
464	wavelet-HLL	ngtdm	Contrast	0.943569344872483	0.922995179000345
465	wavelet-HLL	ngtdm	Strength	0.879853529469915	0.97068795928054
466	wavelet-HLH	firstorder	10Percentile	0.998883379619367	0.996829531432713
467	wavelet-HLH	firstorder	90Percentile	0.998082716672387	0.994491624210868
468	wavelet-HLH	firstorder	Energy	0.987601223616305	0.985787190970865
469	wavelet-HLH	firstorder	Entropy	0.994671051178645	0.979770578736612
470	wavelet-HLH	firstorder	InterquartileRange	0.998636307444675	0.99751496609832
471	wavelet-HLH	firstorder	Kurtosis	0.951509422377508	0.943327097661567
472	wavelet-HLH	firstorder	Maximum	0.951921947108007	0.942355437430559
473	wavelet-HLH	firstorder	MeanAbsoluteDeviation	0.99677657632484	0.994056571272913
474	wavelet-HLH	firstorder	Mean	0.911527794351159	0.887265090031879
475	wavelet-HLH	firstorder	Median	0.980991957446384	0.929814555814991
476	wavelet-HLH	firstorder	Minimum	0.967391201895832	0.959859487257388
477	wavelet-HLH	firstorder	Range	0.965584328096992	0.963197004819489
478	wavelet-HLH	firstorder	RobustMeanAbsoluteDeviation	0.99871198044915	0.997424077370672
479	wavelet-HLH	firstorder	RootMeanSquared	0.98641108876698	0.984591924076315
480	wavelet-HLH	firstorder	Skewness	0.934728280773922	0.97959742527681
481	wavelet-HLH	firstorder	TotalEnergy	0.993246151229057	0.992348294697059
482	wavelet-HLH	firstorder	Uniformity	0.994660891285063	0.979774360510861
483	wavelet-HLH	firstorder	Variance	0.991314246951582	0.983917480479047
484	wavelet-HLH	glcm	Autocorrelation	0.976456358910677	0.949449437581053
485	wavelet-HLH	glcm	ClusterProminence	0.980981721985933	0.989644324217663
486	wavelet-HLH	glcm	ClusterShade	0.984322649337873	0.963123290167973
487	wavelet-HLH	glcm	ClusterTendency	0.980363639032859	0.989423304209659
488	wavelet-HLH	glcm	Contrast	0.981120901355333	0.989668918213182
489	wavelet-HLH	glcm	Correlation	0.98083723412459	0.989600827702552
490	wavelet-HLH	glcm	DifferenceAverage	0.981120901355333	0.989668918213182
491	wavelet-HLH	glcm	DifferenceEntropy	0.991229486304852	0.992140470244136
492	wavelet-HLH	glcm	DifferenceVariance	0.991057284003058	0.991938442186204
493	wavelet-HLH	glcm	Id	0.98112152871839	0.989667169634666
494	wavelet-HLH	glcm	Idm	0.98112152871839	0.989667169634666
495	wavelet-HLH	glcm	Idmn	0.98112152947328	0.989667266464052
496	wavelet-HLH	glcm	Idn	0.981121680184063	0.989667262563063
497	wavelet-HLH	glcm	Imc1	0.991219572683393	0.992076923863275
498	wavelet-HLH	glcm	Imc2	0.990017246574296	0.990346791557009
499	wavelet-HLH	glcm	InverseVariance	0.981120901355333	0.989668918213182
500	wavelet-HLH	glcm	JointAverage	0.983319066449517	0.958968785620487
501	wavelet-HLH	glcm	JointEnergy	0.99101104158868	0.991869668955163
502	wavelet-HLH	glcm	JointEntropy	0.991242045761394	0.992079358664776
503	wavelet-HLH	glcm	MCC	0.990169157271894	0.990592921928081
504	wavelet-HLH	glcm	MaximumProbability	0.988806411641581	0.979391216167418
505	wavelet-HLH	glcm	SumAverage	0.983319071286707	0.958968786563685
506	wavelet-HLH	glcm	SumEntropy	0.987368085517544	0.993848341517978
507	wavelet-HLH	glcm	SumSquares	0.987540289606515	0.985216452138037
508	wavelet-HLH	gldm	DependenceEntropy	0.988880467116781	0.977467348067803
509	wavelet-HLH	gldm	DependenceNonUniformity	0.994926143932851	0.994700211248505
510	wavelet-HLH	gldm	DependenceNonUniformityNormalized	0.986541672741849	0.980173574004661
511	wavelet-HLH	gldm	DependenceVariance	0.988261371171357	0.975190605937732
512	wavelet-HLH	gldm	GrayLevelNonUniformity	0.995217927541829	0.995072091341601
513	wavelet-HLH	gldm	GrayLevelVariance	0.994661287326566	0.979774298842168
514	wavelet-HLH	gldm	HighGrayLevelEmphasis	0.9848172200808	0.96294625635305
515	wavelet-HLH	gldm	LargeDependenceEmphasis	0.989917555228892	0.983372854952962
516	wavelet-HLH	gldm	LargeDependenceHighGrayLevelEmphasis	0.982674982819182	0.972530156882851
517	wavelet-HLH	gldm	LargeDependenceLowGrayLevelEmphasis	0.991337189386343	0.979669894675252
518	wavelet-HLH	gldm	LowGrayLevelEmphasis	0.984817217853823	0.962946255145568
519	wavelet-HLH	gldm	SmallDependenceEmphasis	0.978018713747484	0.965194973698005
520	wavelet-HLH	gldm	SmallDependenceHighGrayLevelEmphasis	0.978775857232853	0.967540301364917
521	wavelet-HLH	gldm	SmallDependenceLowGrayLevelEmphasis	0.966194058894934	0.954575493598419
522	wavelet-HLH	glrlm	GrayLevelNonUniformity	0.995204875040041	0.995162132033906
523	wavelet-HLH	glrlm	GrayLevelNonUniformityNormalized	0.472406025355802	0.232556790769097
524	wavelet-HLH	glrlm	GrayLevelVariance	0.472409473544289	0.232547697899486
525	wavelet-HLH	glrlm	HighGrayLevelRunEmphasis	0.581736130981848	0.0939696797012299
526	wavelet-HLH	glrlm	LongRunEmphasis	0.995557795517867	0.987672129764555
527	wavelet-HLH	glrlm	LongRunHighGrayLevelEmphasis	0.994113707619111	0.985080950663419
528	wavelet-HLH	glrlm	LongRunLowGrayLevelEmphasis	0.995339846668068	0.986943131686933
529	wavelet-HLH	glrlm	LowGrayLevelRunEmphasis	0.581736102467385	0.0939696245841477
530	wavelet-HLH	glrlm	RunEntropy	0.992707022720177	0.984785405711129
531	wavelet-HLH	glrlm	RunLengthNonUniformity	0.99515503080194	0.995169778460791
532	wavelet-HLH	glrlm	RunLengthNonUniformityNormalized	0.986903085692028	0.984955506462072
533	wavelet-HLH	glrlm	RunPercentage	0.990408549978086	0.981110899146446
534	wavelet-HLH	glrlm	RunVariance	0.994597538710742	0.985104090865957
535	wavelet-HLH	glrlm	ShortRunEmphasis	0.990811513327552	0.980702388341212
536	wavelet-HLH	glrlm	ShortRunHighGrayLevelEmphasis	0.980926107166363	0.977195268527084
537	wavelet-HLH	glrlm	ShortRunLowGrayLevelEmphasis	0.992363693302833	0.973636585226782
538	wavelet-HLH	glszm	GrayLevelNonUniformity	0.996511921737366	0.995927257842977
539	wavelet-HLH	glszm	GrayLevelNonUniformityNormalized	0.90115044057818	0.868764902790637
540	wavelet-HLH	glszm	GrayLevelVariance	0.901150444088234	0.868754054283614
541	wavelet-HLH	glszm	HighGrayLevelZoneEmphasis	0.833356239734893	0.89043472634478
542	wavelet-HLH	glszm	LargeAreaEmphasis	0.988770668864298	0.987004752623078
543	wavelet-HLH	glszm	LargeAreaHighGrayLevelEmphasis	0.99181646567434	0.990711266068922
544	wavelet-HLH	glszm	LargeAreaLowGrayLevelEmphasis	0.98407437211213	0.9821848640158
545	wavelet-HLH	glszm	LowGrayLevelZoneEmphasis	0.833356239523825	0.890434726663204
546	wavelet-HLH	glszm	SizeZoneNonUniformity	0.991724695850792	0.991970750053972
547	wavelet-HLH	glszm	SizeZoneNonUniformityNormalized	0.726602435772447	0.836067254789849
548	wavelet-HLH	glszm	SmallAreaEmphasis	0.729492208986055	0.874520027845356
549	wavelet-HLH	glszm	SmallAreaHighGrayLevelEmphasis	0.771482841517227	0.910423179352062
550	wavelet-HLH	glszm	SmallAreaLowGrayLevelEmphasis	0.696068924425034	0.743669202958798
551	wavelet-HLH	glszm	ZoneEntropy	0.658584663379481	0.795083660930751
552	wavelet-HLH	glszm	ZonePercentage	0.980045188422169	0.981508710842178
553	wavelet-HLH	glszm	ZoneVariance	0.98881495648092	0.987136997291089
554	wavelet-HLH	ngtdm	Busyness	0.995395697138984	0.995791361642668
555	wavelet-HLH	ngtdm	Coarseness	0.992634251369283	0.987469604956454
556	wavelet-HLH	ngtdm	Complexity	0.98006715490797	0.990461386919905
557	wavelet-HLH	ngtdm	Contrast	0.980475938656327	0.990786705372703
558	wavelet-HLH	ngtdm	Strength	0.992635886272444	0.987453613781769
559	wavelet-HHL	firstorder	10Percentile	0.998070495934928	0.99733487836944
560	wavelet-HHL	firstorder	90Percentile	0.997869542791359	0.997330312512565
561	wavelet-HHL	firstorder	Energy	0.994489437055485	0.995052361313091
562	wavelet-HHL	firstorder	Entropy	0.988349281676902	0.991056285310245
563	wavelet-HHL	firstorder	InterquartileRange	0.998890265048376	0.998463509372843
564	wavelet-HHL	firstorder	Kurtosis	0.989834592094726	0.992590135308583
565	wavelet-HHL	firstorder	Maximum	0.975143677215682	0.97639560136522
566	wavelet-HHL	firstorder	MeanAbsoluteDeviation	0.997769639338371	0.997027301755979
567	wavelet-HHL	firstorder	Mean	0.287325122833438	0.473678300051299
568	wavelet-HHL	firstorder	Median	0.96991885392222	0.966461844373345
569	wavelet-HHL	firstorder	Minimum	0.968501916458361	0.98079707282459
570	wavelet-HHL	firstorder	Range	0.975817040039909	0.982479038595977
571	wavelet-HHL	firstorder	RobustMeanAbsoluteDeviation	0.999002210597684	0.998397722796935
572	wavelet-HHL	firstorder	RootMeanSquared	0.994333612752041	0.99493308221445
573	wavelet-HHL	firstorder	Skewness	0.961846906643789	0.923527523362373
574	wavelet-HHL	firstorder	TotalEnergy	0.994680857710479	0.995918367666193
575	wavelet-HHL	firstorder	Uniformity	0.989043250068918	0.988916796559931
576	wavelet-HHL	firstorder	Variance	0.994153892136481	0.992633020552243
577	wavelet-HHL	glcm	Autocorrelation	0.977520106022425	0.979717979326965
578	wavelet-HHL	glcm	ClusterProminence	0.993169378730909	0.990664875717805
579	wavelet-HHL	glcm	ClusterShade	0.979195290489616	0.929407256758348
580	wavelet-HHL	glcm	ClusterTendency	0.994029772667423	0.991788120266142
581	wavelet-HHL	glcm	Contrast	0.994036862668801	0.990554118917355
582	wavelet-HHL	glcm	Correlation	0.998108116367184	0.99583820403244
583	wavelet-HHL	glcm	DifferenceAverage	0.993987586550929	0.988658408022436
584	wavelet-HHL	glcm	DifferenceEntropy	0.989807593538303	0.992838647039324
585	wavelet-HHL	glcm	DifferenceVariance	0.994606993667212	0.992635976652571
586	wavelet-HHL	glcm	Id	0.995780006864874	0.989797989813303
587	wavelet-HHL	glcm	Idm	0.994923193498595	0.989184789564818
588	wavelet-HHL	glcm	Idmn	0.877693100497219	0.977762305075575
589	wavelet-HHL	glcm	Idn	0.897544567140039	0.970751690116139
590	wavelet-HHL	glcm	Imc1	0.988448116411206	0.981930300307355
591	wavelet-HHL	glcm	Imc2	0.98744525947619	0.989492971443983
592	wavelet-HHL	glcm	InverseVariance	0.997321839447306	0.996419816263746
593	wavelet-HHL	glcm	JointAverage	0.961770562827407	0.973078747700731
594	wavelet-HHL	glcm	JointEnergy	0.990203434495373	0.991481125139524
595	wavelet-HHL	glcm	JointEntropy	0.990716754773455	0.991298487105274
596	wavelet-HHL	glcm	MCC	0.92132789765553	0.978664623597774
597	wavelet-HHL	glcm	MaximumProbability	0.991689981560408	0.991853943918245
598	wavelet-HHL	glcm	SumAverage	0.961770562831005	0.973078747681181
599	wavelet-HHL	glcm	SumEntropy	0.99153061230432	0.992519822670107
600	wavelet-HHL	glcm	SumSquares	0.993990081902208	0.991056798795805
601	wavelet-HHL	gldm	DependenceEntropy	0.98558486865617	0.990172891707146
602	wavelet-HHL	gldm	DependenceNonUniformity	0.995235526568705	0.995064400130189
603	wavelet-HHL	gldm	DependenceNonUniformityNormalized	0.977034571781832	0.988974947098817
604	wavelet-HHL	gldm	DependenceVariance	0.986363303300608	0.989157192170375
605	wavelet-HHL	gldm	GrayLevelNonUniformity	0.995270869166396	0.995100192743082
606	wavelet-HHL	gldm	GrayLevelVariance	0.992538500703579	0.991394525251729
607	wavelet-HHL	gldm	HighGrayLevelEmphasis	0.977545808685124	0.979779007338095
608	wavelet-HHL	gldm	LargeDependenceEmphasis	0.997050146052105	0.992021177419505
609	wavelet-HHL	gldm	LargeDependenceHighGrayLevelEmphasis	0.980297007676847	0.978122179080799
610	wavelet-HHL	gldm	LargeDependenceLowGrayLevelEmphasis	0.892024249950954	0.945225602687069
611	wavelet-HHL	gldm	LowGrayLevelEmphasis	0.86999469903607	0.944134609769228
612	wavelet-HHL	gldm	SmallDependenceEmphasis	0.990214631695732	0.983860764562964
613	wavelet-HHL	gldm	SmallDependenceHighGrayLevelEmphasis	0.979590419007103	0.983289616171668
614	wavelet-HHL	gldm	SmallDependenceLowGrayLevelEmphasis	0.836173638831949	0.936389717668862
615	wavelet-HHL	glrlm	GrayLevelNonUniformity	0.995395075762012	0.995239102976379
616	wavelet-HHL	glrlm	GrayLevelNonUniformityNormalized	0.988466535108346	0.990230092117875
617	wavelet-HHL	glrlm	GrayLevelVariance	0.992831671759937	0.99274312288702
618	wavelet-HHL	glrlm	HighGrayLevelRunEmphasis	0.977643033083426	0.97982706189083
619	wavelet-HHL	glrlm	LongRunEmphasis	0.996703077207027	0.994675042901773
620	wavelet-HHL	glrlm	LongRunHighGrayLevelEmphasis	0.979924382463876	0.966405918748516
621	wavelet-HHL	glrlm	LongRunLowGrayLevelEmphasis	0.875900104389934	0.9151582077057
622	wavelet-HHL	glrlm	LowGrayLevelRunEmphasis	0.868379260775539	0.943293798828853
623	wavelet-HHL	glrlm	RunEntropy	0.987884395024351	0.996354483107794
624	wavelet-HHL	glrlm	RunLengthNonUniformity	0.995239001578798	0.995014713105922
625	wavelet-HHL	glrlm	RunLengthNonUniformityNormalized	0.99681126838854	0.988234298937921
626	wavelet-HHL	glrlm	RunPercentage	0.99647345340853	0.990098441845089
627	wavelet-HHL	glrlm	RunVariance	0.995356541637181	0.99374007401047
628	wavelet-HHL	glrlm	ShortRunEmphasis	0.994847245408336	0.989343901687856
629	wavelet-HHL	glrlm	ShortRunHighGrayLevelEmphasis	0.9785156677279	0.981108106255858
630	wavelet-HHL	glrlm	ShortRunLowGrayLevelEmphasis	0.868554509774049	0.944478026115684
631	wavelet-HHL	glszm	GrayLevelNonUniformity	0.988654436474995	0.991403727586664
632	wavelet-HHL	glszm	GrayLevelNonUniformityNormalized	0.837331913680072	0.933033451539112
633	wavelet-HHL	glszm	GrayLevelVariance	0.960345511915664	0.991906354034073
634	wavelet-HHL	glszm	HighGrayLevelZoneEmphasis	0.976784522173686	0.982500623562319
635	wavelet-HHL	glszm	LargeAreaEmphasis	0.99028162517389	0.993139317788852
636	wavelet-HHL	glszm	LargeAreaHighGrayLevelEmphasis	0.994837874017515	0.995009998983107
637	wavelet-HHL	glszm	LargeAreaLowGrayLevelEmphasis	0.98156655880545	0.98621424703029
638	wavelet-HHL	glszm	LowGrayLevelZoneEmphasis	0.81675724806594	0.887980650993837
639	wavelet-HHL	glszm	SizeZoneNonUniformity	0.993902165483213	0.995979611059778
640	wavelet-HHL	glszm	SizeZoneNonUniformityNormalized	0.723446134536569	0.722892431472483
641	wavelet-HHL	glszm	SmallAreaEmphasis	0.646831857351585	0.735553701052346
642	wavelet-HHL	glszm	SmallAreaHighGrayLevelEmphasis	0.982334576065871	0.985980697952923
643	wavelet-HHL	glszm	SmallAreaLowGrayLevelEmphasis	0.829548786459117	0.882637712035821
644	wavelet-HHL	glszm	ZoneEntropy	0.896672804928784	0.9464201124972
645	wavelet-HHL	glszm	ZonePercentage	0.982601591315591	0.98020829644552
646	wavelet-HHL	glszm	ZoneVariance	0.990945164850187	0.993754334387367
647	wavelet-HHL	ngtdm	Busyness	0.997386929094771	0.99898971495407
648	wavelet-HHL	ngtdm	Coarseness	0.995271141444923	0.982970687329653
649	wavelet-HHL	ngtdm	Complexity	0.983544086868728	0.986219768972257
650	wavelet-HHL	ngtdm	Contrast	0.888515956165352	0.987872654361833
651	wavelet-HHL	ngtdm	Strength	0.908337348560991	0.933934253790499
652	wavelet-HHH	firstorder	10Percentile	0.998000501153605	0.99801635891356
653	wavelet-HHH	firstorder	90Percentile	0.998357478959461	0.997221609740977
654	wavelet-HHH	firstorder	Energy	0.993580443640965	0.993995009355554
655	wavelet-HHH	firstorder	Entropy	0.769808571950919	0.907836866209076
656	wavelet-HHH	firstorder	InterquartileRange	0.99909114238831	0.998548505777232
657	wavelet-HHH	firstorder	Kurtosis	0.989814521464578	0.952640269216325
658	wavelet-HHH	firstorder	Maximum	0.963881597904528	0.966324202016079
659	wavelet-HHH	firstorder	MeanAbsoluteDeviation	0.997605660204276	0.996785788574263
660	wavelet-HHH	firstorder	Mean	0.783550747483719	0.884166562163039
661	wavelet-HHH	firstorder	Median	0.952759204912142	0.971289660208511
662	wavelet-HHH	firstorder	Minimum	0.992650071980432	0.943200294254073
663	wavelet-HHH	firstorder	Range	0.984862458257391	0.966597595663437
664	wavelet-HHH	firstorder	RobustMeanAbsoluteDeviation	0.998858950108626	0.998471511511884
665	wavelet-HHH	firstorder	RootMeanSquared	0.995742733071265	0.989010360085603
666	wavelet-HHH	firstorder	Skewness	0.905950886487993	0.624491633719922
667	wavelet-HHH	firstorder	TotalEnergy	0.994163798190773	0.995127567822653
668	wavelet-HHH	firstorder	Uniformity	0.769952546480255	0.907852711633443
669	wavelet-HHH	firstorder	Variance	0.995389790231825	0.987052310774663
670	wavelet-HHH	glcm	Autocorrelation	0.976405661440076	0.968674712147434
671	wavelet-HHH	glcm	ClusterProminence	0.998193759143558	0.996662388218717
672	wavelet-HHH	glcm	ClusterShade	0.976684638242102	0.965092193315164
673	wavelet-HHH	glcm	ClusterTendency	0.998192644412241	0.996617161170576
674	wavelet-HHH	glcm	Contrast	0.998215652571527	0.996567632094274
675	wavelet-HHH	glcm	Correlation	0.998220630557351	0.996604981699356
676	wavelet-HHH	glcm	DifferenceAverage	0.998215652571527	0.996567632094274
677	wavelet-HHH	glcm	DifferenceEntropy	0.997248537349153	0.989812252478665
678	wavelet-HHH	glcm	DifferenceVariance	0.997253223884185	0.989878323340147
679	wavelet-HHH	glcm	Id	0.998215652588418	0.996567688110972
680	wavelet-HHH	glcm	Idm	0.998215652588418	0.996567688110972
681	wavelet-HHH	glcm	Idmn	0.998215652270992	0.996567632716643
682	wavelet-HHH	glcm	Idn	0.998215643885033	0.996567633331405
683	wavelet-HHH	glcm	Imc1	0.997227449618216	0.989882035979774
684	wavelet-HHH	glcm	Imc2	0.995923373880705	0.992541284471654
685	wavelet-HHH	glcm	InverseVariance	0.998215652571527	0.996567632094274
686	wavelet-HHH	glcm	JointAverage	0.976210736398345	0.965913956358373
687	wavelet-HHH	glcm	JointEnergy	0.996992182872632	0.990195469537148
688	wavelet-HHH	glcm	JointEntropy	0.99695173069824	0.990179549196642
689	wavelet-HHH	glcm	MCC	0.996013171448139	0.992458622801068
690	wavelet-HHH	glcm	MaximumProbability	0.994714463053227	0.991699353204371
691	wavelet-HHH	glcm	SumAverage	0.976210734897799	0.965914165611902
692	wavelet-HHH	glcm	SumEntropy	0.997794461592277	0.993385147821425
693	wavelet-HHH	glcm	SumSquares	0.911695264686768	0.961142826310302
694	wavelet-HHH	gldm	DependenceEntropy	0.977603770423683	0.986953430290686
695	wavelet-HHH	gldm	DependenceNonUniformity	0.995138568884629	0.994974510952201
696	wavelet-HHH	gldm	DependenceNonUniformityNormalized	0.972154979812332	0.98802578699374
697	wavelet-HHH	gldm	DependenceVariance	0.981876909983425	0.987495814193644
698	wavelet-HHH	gldm	GrayLevelNonUniformity	0.995220050455145	0.995061967408942
699	wavelet-HHH	gldm	GrayLevelVariance	0.769940514350018	0.907846924682963
700	wavelet-HHH	gldm	HighGrayLevelEmphasis	0.939817778004984	0.947339767685698
701	wavelet-HHH	gldm	LargeDependenceEmphasis	0.996744472243277	0.994199234133779
702	wavelet-HHH	gldm	LargeDependenceHighGrayLevelEmphasis	0.995351875921788	0.992316426139177
703	wavelet-HHH	gldm	LargeDependenceLowGrayLevelEmphasis	0.996005418027829	0.991678070144179
704	wavelet-HHH	gldm	LowGrayLevelEmphasis	0.939817782789636	0.947337802367386
705	wavelet-HHH	gldm	SmallDependenceEmphasis	0.983763316648992	0.986233483674178
706	wavelet-HHH	gldm	SmallDependenceHighGrayLevelEmphasis	0.972352365126508	0.983368167273036
707	wavelet-HHH	gldm	SmallDependenceLowGrayLevelEmphasis	0.98315399168373	0.985757495606468
708	wavelet-HHH	glrlm	GrayLevelNonUniformity	0.995322920959618	0.995186868358652
709	wavelet-HHH	glrlm	GrayLevelNonUniformityNormalized	0.539435254141225	0.668308394174134
710	wavelet-HHH	glrlm	GrayLevelVariance	0.539431013372059	0.668294618097601
711	wavelet-HHH	glrlm	HighGrayLevelRunEmphasis	0.0876172680788458	0.284194451718673
712	wavelet-HHH	glrlm	LongRunEmphasis	0.996634512778939	0.995099609050177
713	wavelet-HHH	glrlm	LongRunHighGrayLevelEmphasis	0.996389842933572	0.995487023343495
714	wavelet-HHH	glrlm	LongRunLowGrayLevelEmphasis	0.996610539654026	0.994190237046443
715	wavelet-HHH	glrlm	LowGrayLevelRunEmphasis	0.0876172364856286	0.284194423082453
716	wavelet-HHH	glrlm	RunEntropy	0.996174018728402	0.994079596450386
717	wavelet-HHH	glrlm	RunLengthNonUniformity	0.995301561481888	0.995070825849612
718	wavelet-HHH	glrlm	RunLengthNonUniformityNormalized	0.995750096624942	0.992522362410584
719	wavelet-HHH	glrlm	RunPercentage	0.995762570403259	0.993318982319101
720	wavelet-HHH	glrlm	RunVariance	0.995940269796588	0.9945539772174
721	wavelet-HHH	glrlm	ShortRunEmphasis	0.996421666589606	0.992442660777502
722	wavelet-HHH	glrlm	ShortRunHighGrayLevelEmphasis	0.985181320311144	0.98754639708231
723	wavelet-HHH	glrlm	ShortRunLowGrayLevelEmphasis	0.989620044788014	0.986700904896968
724	wavelet-HHH	glszm	GrayLevelNonUniformity	0.936724930340883	0.945632451259997
725	wavelet-HHH	glszm	GrayLevelNonUniformityNormalized	0.303161274149394	0.310006203932503
726	wavelet-HHH	glszm	GrayLevelVariance	0.30316127785975	0.310006207810705
727	wavelet-HHH	glszm	HighGrayLevelZoneEmphasis	0.428810524077016	0.696327821741153
728	wavelet-HHH	glszm	LargeAreaEmphasis	0.977162495500725	0.981857054131323
729	wavelet-HHH	glszm	LargeAreaHighGrayLevelEmphasis	0.977779429567134	0.982273719357881
730	wavelet-HHH	glszm	LargeAreaLowGrayLevelEmphasis	0.976511435086372	0.981411748159728
731	wavelet-HHH	glszm	LowGrayLevelZoneEmphasis	0.428810523359019	0.696345727341139
732	wavelet-HHH	glszm	SizeZoneNonUniformity	0.91475989722082	0.911028779771038
733	wavelet-HHH	glszm	SizeZoneNonUniformityNormalized	0.433304064028568	0.443691283127366
734	wavelet-HHH	glszm	SmallAreaEmphasis	0.413595271679941	0.574397028573768
735	wavelet-HHH	glszm	SmallAreaHighGrayLevelEmphasis	0.497274174770503	0.456536206377759
736	wavelet-HHH	glszm	SmallAreaLowGrayLevelEmphasis	0.423514047228312	0.597957450884393
737	wavelet-HHH	glszm	ZoneEntropy	0.465468192556612	0.381436870277806
738	wavelet-HHH	glszm	ZonePercentage	0.899041053723684	0.904913427467724
739	wavelet-HHH	glszm	ZoneVariance	0.980954860838004	0.985512155875965
740	wavelet-HHH	ngtdm	Busyness	0.995296945260413	0.995070093454305
741	wavelet-HHH	ngtdm	Coarseness	0.99527978406093	0.9841286943717
742	wavelet-HHH	ngtdm	Complexity	0.997728476628074	0.995609490891334
743	wavelet-HHH	ngtdm	Contrast	0.997717306724968	0.995535786788616
744	wavelet-HHH	ngtdm	Strength	0.995277906747857	0.984118939037162
745	wavelet-LLL	firstorder	10Percentile	0.992793860516361	0.989022189105862
746	wavelet-LLL	firstorder	90Percentile	0.996659731527132	0.997556333558456
747	wavelet-LLL	firstorder	Energy	0.997260370246645	0.997758249091083
748	wavelet-LLL	firstorder	Entropy	0.977255033411617	0.977914039083644
749	wavelet-LLL	firstorder	InterquartileRange	0.984347192392188	0.978804726774941
750	wavelet-LLL	firstorder	Kurtosis	0.667936330179153	0.631021767021482
751	wavelet-LLL	firstorder	Maximum	0.946167333119353	0.945290417068184
752	wavelet-LLL	firstorder	MeanAbsoluteDeviation	0.983721305348903	0.979223306458358
753	wavelet-LLL	firstorder	Mean	0.998165664448028	0.996805170185053
754	wavelet-LLL	firstorder	Median	0.998720244246332	0.997156398451225
755	wavelet-LLL	firstorder	Minimum	0.939035716437915	0.891760792431103
756	wavelet-LLL	firstorder	Range	0.934298108842252	0.909811952334844
757	wavelet-LLL	firstorder	RobustMeanAbsoluteDeviation	0.985029628490273	0.978078361710332
758	wavelet-LLL	firstorder	RootMeanSquared	0.998466277126646	0.997521982612462
759	wavelet-LLL	firstorder	Skewness	0.944549001522781	0.926761837791544
760	wavelet-LLL	firstorder	TotalEnergy	0.999377370809715	0.998192734160199
761	wavelet-LLL	firstorder	Uniformity	0.979943862132954	0.980691133460679
762	wavelet-LLL	firstorder	Variance	0.984585631600297	0.977127499309019
763	wavelet-LLL	glcm	Autocorrelation	0.961284730856369	0.929203132268149
764	wavelet-LLL	glcm	ClusterProminence	0.994518204474407	0.986524082776867
765	wavelet-LLL	glcm	ClusterShade	0.994105393597419	0.98987856976961
766	wavelet-LLL	glcm	ClusterTendency	0.986281230914939	0.978108991911034
767	wavelet-LLL	glcm	Contrast	0.978796105074522	0.980510668921059
768	wavelet-LLL	glcm	Correlation	0.974960347756592	0.983954188921735
769	wavelet-LLL	glcm	DifferenceAverage	0.989828404412408	0.98999986746211
770	wavelet-LLL	glcm	DifferenceEntropy	0.987892393060813	0.988026980330579
771	wavelet-LLL	glcm	DifferenceVariance	0.964527766069455	0.969962568833473
772	wavelet-LLL	glcm	Id	0.994258509628762	0.993780654111949
773	wavelet-LLL	glcm	Idm	0.9940789881257	0.993608537106248
774	wavelet-LLL	glcm	Idmn	0.928030092609994	0.936560079314906
775	wavelet-LLL	glcm	Idn	0.960510836369638	0.9559948084305
776	wavelet-LLL	glcm	Imc1	0.984781972712663	0.986416756255794
777	wavelet-LLL	glcm	Imc2	0.964802246074334	0.982049625805372
778	wavelet-LLL	glcm	InverseVariance	0.98884841571638	0.987001004035436
779	wavelet-LLL	glcm	JointAverage	0.950861959624654	0.902869721216432
780	wavelet-LLL	glcm	JointEnergy	0.990240840467376	0.987557506429899
781	wavelet-LLL	glcm	JointEntropy	0.984891495129345	0.984559905936362
782	wavelet-LLL	glcm	MCC	0.936024723311596	0.959813544518242
783	wavelet-LLL	glcm	MaximumProbability	0.991331746617186	0.986637802568482
784	wavelet-LLL	glcm	SumAverage	0.950861959543715	0.902869721101741
785	wavelet-LLL	glcm	SumEntropy	0.978964024369512	0.979537287876381
786	wavelet-LLL	glcm	SumSquares	0.985936042430427	0.978039550347145
787	wavelet-LLL	gldm	DependenceEntropy	0.979566652032095	0.980699847923853
788	wavelet-LLL	gldm	DependenceNonUniformity	0.995406330858346	0.99538897564174
789	wavelet-LLL	gldm	DependenceNonUniformityNormalized	0.993509516512108	0.988732823089418
790	wavelet-LLL	gldm	DependenceVariance	0.993864009180214	0.988967188728853
791	wavelet-LLL	gldm	GrayLevelNonUniformity	0.997910163687911	0.997894587040454
792	wavelet-LLL	gldm	GrayLevelVariance	0.984513920244525	0.976973738587179
793	wavelet-LLL	gldm	HighGrayLevelEmphasis	0.961119371430531	0.928752164300436
794	wavelet-LLL	gldm	LargeDependenceEmphasis	0.996752272280448	0.995967104837986
795	wavelet-LLL	gldm	LargeDependenceHighGrayLevelEmphasis	0.964256345358458	0.925171001126792
796	wavelet-LLL	gldm	LargeDependenceLowGrayLevelEmphasis	0.901173340677287	0.907937695599399
797	wavelet-LLL	gldm	LowGrayLevelEmphasis	0.732970428154051	0.759760531969265
798	wavelet-LLL	gldm	SmallDependenceEmphasis	0.988960050706413	0.989679008262822
799	wavelet-LLL	gldm	SmallDependenceHighGrayLevelEmphasis	0.964412282658443	0.946364478247218
800	wavelet-LLL	gldm	SmallDependenceLowGrayLevelEmphasis	0.731481949920014	0.752346567436824
801	wavelet-LLL	glrlm	GrayLevelNonUniformity	0.997424145144896	0.997477545153424
802	wavelet-LLL	glrlm	GrayLevelNonUniformityNormalized	0.978801893841634	0.981061475616763
803	wavelet-LLL	glrlm	GrayLevelVariance	0.983742963305438	0.979090957311516
804	wavelet-LLL	glrlm	HighGrayLevelRunEmphasis	0.958389310717727	0.925119373021678
805	wavelet-LLL	glrlm	LongRunEmphasis	0.99822767062365	0.99772285838361
806	wavelet-LLL	glrlm	LongRunHighGrayLevelEmphasis	0.958655080144771	0.913780126418986
807	wavelet-LLL	glrlm	LongRunLowGrayLevelEmphasis	0.898696196440169	0.901741208699067
808	wavelet-LLL	glrlm	LowGrayLevelRunEmphasis	0.692585099027687	0.711601378307506
809	wavelet-LLL	glrlm	RunEntropy	0.98209769446745	0.983054678157055
810	wavelet-LLL	glrlm	RunLengthNonUniformity	0.994547117807746	0.994852475362667
811	wavelet-LLL	glrlm	RunLengthNonUniformityNormalized	0.993211629222292	0.994037364184586
812	wavelet-LLL	glrlm	RunPercentage	0.99591399108369	0.995392317366926
813	wavelet-LLL	glrlm	RunVariance	0.998420633456077	0.997654790483177
814	wavelet-LLL	glrlm	ShortRunEmphasis	0.994484504784887	0.995196087654106
815	wavelet-LLL	glrlm	ShortRunHighGrayLevelEmphasis	0.959956846451872	0.931099855935288
816	wavelet-LLL	glrlm	ShortRunLowGrayLevelEmphasis	0.669918675557325	0.693917279201718
817	wavelet-LLL	glszm	GrayLevelNonUniformity	0.995744691861137	0.996311018850422
818	wavelet-LLL	glszm	GrayLevelNonUniformityNormalized	0.970664333697722	0.970665165304129
819	wavelet-LLL	glszm	GrayLevelVariance	0.979624844502989	0.971143378289621
820	wavelet-LLL	glszm	HighGrayLevelZoneEmphasis	0.948697985700503	0.912205137457486
821	wavelet-LLL	glszm	LargeAreaEmphasis	0.997396286884046	0.994657375804059
822	wavelet-LLL	glszm	LargeAreaHighGrayLevelEmphasis	0.991271264893088	0.986057678413056
823	wavelet-LLL	glszm	LargeAreaLowGrayLevelEmphasis	0.970496326239101	0.983706827034342
824	wavelet-LLL	glszm	LowGrayLevelZoneEmphasis	0.703894421663873	0.660830632807506
825	wavelet-LLL	glszm	SizeZoneNonUniformity	0.990742382157819	0.993433199862949
826	wavelet-LLL	glszm	SizeZoneNonUniformityNormalized	0.98062655486672	0.97906077727296
827	wavelet-LLL	glszm	SmallAreaEmphasis	0.977134773647463	0.979026240952517
828	wavelet-LLL	glszm	SmallAreaHighGrayLevelEmphasis	0.952068842779784	0.930466702048698
829	wavelet-LLL	glszm	SmallAreaLowGrayLevelEmphasis	0.776006618406846	0.755684819424343
830	wavelet-LLL	glszm	ZoneEntropy	0.993983908805617	0.988291775355751
831	wavelet-LLL	glszm	ZonePercentage	0.99184147698182	0.992136631951251
832	wavelet-LLL	glszm	ZoneVariance	0.996809188922405	0.993822219615951
833	wavelet-LLL	ngtdm	Busyness	0.967076592934957	0.935164081346302
834	wavelet-LLL	ngtdm	Coarseness	0.998005817575598	0.979667359453154
835	wavelet-LLL	ngtdm	Complexity	0.895021157577397	0.88796707852032
836	wavelet-LLL	ngtdm	Contrast	0.929293674975692	0.906798846803121
837	wavelet-LLL	ngtdm	Strength	0.982604995002264	0.982652715293716
